# Supplementary material for: Plasma metabolomics and red blood cell fatty acid profiles in adolescent mental health
Source: Compr Psychoneuroendocrinol. 2026 Apr 11;26:100347. doi: 10.1016/j.cpnec.2026.100347 (PMC13092191; doi:10.1016/j.cpnec.2026.100347)
Supplement: Multimedia component 2 [file mmc2.xlsx]

## Sheet: Table B.1.
Table B.1. Metabolites included in the semi-targeted mass list analysis. Metabolite formula and mass were searched using ChemSpider and SwissLipids.
Metabolite	Formula	Monoisotopic mass
3-hydroxybutyrate	C4H7O3-	104.047
glutamine	C5H10N2O3	146.069
isoleucine	C6H13NO2	131.095
phenylalanine	C9H11NO2	165.079
cholesterol	C27H46O	386.355
acetate	C2H3O2-	59.014
acetoacetate	C4H5O3-	101.024
alanine	C3H7NO2	89.048
histidine	C6H9N3O2	155.069
leucine	C6H13NO2	131.095
tyrosine	C9H11NO3	181.074
valine	C5H11NO2	117.079
nicotine	C10H14N2	162.116
guanidoacetic acid	C3H7N3O2	117.054
hexanoylglycine	C8H15NO3	173.105
caprylic acid	C8H16O2	144.115
kynurenine	C10H12N2O3	208.085
xanthurenic acid	C10H7NO4	205.038
lauric acid	C12H24O2	200.178
L-arginine	C6H14N4O2	174.112
L-pyroglutamic acid	C5H7NO3	129.043
L-carnitine	C7H15NO3	161.105
bilirubin	C33H36N4O6	584.263
biliverdin	C33H34N4O6	582.248
chenodeoxycholate	C24H39O4	391.285
taurochenodeoxycholate	C26H45NO6S	499.297
lycochenodeoxycholate	C26H43NO5	449.314
creatine	C4H9N3O2	131.069
creatinine	C4H7N3O	113.059
alpha-linolenic acid	C18H30O2	278.225
arachidonic acid	C20H32O2	304.24
azelaic acid	C9H16O4	188.105
capric acid	C10H20O2	172.146
docosahexaenoic acid	C22H32O2	328.24
cis-9-palmitoleic acid	C16H30O2	254.225
eicosapentaenoic acid	C20H30O2	302.225
linoleic acid	C18H32O2	280.24
oleic acid	C18H34O2	282.256
palmitic acid	C16H32O2	256.24
LPS(18:3_0:0)	C24H41NO9P	519.26
PC(10:0_14:1)	C32H62NO8P	619.421
PC(12:0_22:5)	C42H74NO8P	751.515
PC(13:0_22:2)	C43H82NO8P	771.578
LPC(18:0)	C26H54NO7P	523.364
PC(18:2_24:4)	C50H88NO8P	861.625
LPC(20:5)	C28H48NO7P	541.317
PC(20:5_24:4)	C52H86NO8P	886.609
PE(18:1_0:0)	C23H46NO7P	479.301
PE(18:2_0:0)	C23H44NO7P	477.286
PA(18:2_0:0)	C21H37O7P	434.243
PC(16:1_22:6)	C46H78NO8P	803.547
LPC(18:4)	C26H46NO7P	515.301
LPC(22:5)	C30H52NO7P	569.348
PE(20:4_0:0)	C25H44NO7P	501.286
adenosine	C10H13N5O4	267.097
inosine	C10H12N4O5	268.081
hypoxanthine	C5H2N4O	134.023
betaine	C5H13NO3	135.09
D-allose	C6H12O6	180.063
glycyl-L-leucine	C8H16N2O3	188.116
L-glycine	C2H5NO2	75.032
proline	C5H9NO2	115.063
taurine	C2H7NO3S	125.015
citrate	C6H5O7	189.005
isobutyrate	C4H7O2	87.045
nicotinate	C6H4NO2	122.025
α-KG	C5H4O5	144.007
succinate	C4H4O4	116.012
malonate	C3H2O4	101.996
methylmalonate	C4H4O4	116.012
succinyl-CoA	C25H40N7O19P3S	867.131
gamma-aminobutyric acid	C4H9NO2	103.063
tryptophan	C11H12N2O2	204.09
PC(34:1)	C42H82NO8P	759.578
PC(34:2)	C42H80NO8P	757.562
PC(32:1)	C40H78NO8P	731.547
PC(36:4)	C44H80NO8P	781.562
PC(36:2)	C44H84NO8P	785.593
LPC(16:1)	C24H48NO7P	493.317
LPC(18:1)	C26H52NO7P	521.348
LPC(20:3)	C28H52NO7P	545.348
PC(36:1)	C44H86NO8P	787.609
LPC(18:2)	C26H50NO7P	519.332
PC(38:2)	C46H88NO8P	813.625
PC(O-38:6)	C46H82NO7P	791.583
PC(38:3)	C46H86NO8P	811.609
PC(30:0)	C38H76NO8P	705.531
PC(32:0)	C40H80NO8P	733.562
PC(36:3)	C44H82NO8P	783.578
stearic amide	C18H37NO	283.288
palmitic amide	C16H33NO	255.256
lithocholic acid	C24H40O3	376.298
glycodesoxycholic acid	C26H45NO6	467.325
glycoursodeoxycholic acid	C26H43NO5	449.314
glucose	C6H12O6	180.063
lactate	C3H5O3	89.024
pyruvate	C3H3O3	87.009
N-methylnicotinamide	C7H8N2O	136.064
dopamine	C8H11NO2	153.079
ribulose 5-phosphate	C5H11O8P	230.019
malic acid	C4H6O5	134.022
fumaric acid	C4H4O4	116.011
cysteine	C3H7NO2S	121.02
L-cystine	C6H12N2O4S2	40.024
methionine	C5H11NO2S	149.051
porphobilinogen	C10H14N2O4	226.095
aspartic acid	C4H7NO4	133.038
cortisone	C21H28O5	360.194
oxidized glutathione	C20H32N6O12S2	612.152
glutathione	C10H17N3O6S	307.084
anserine	C10H16N4O3	240.122
carnosine	C9H14N4O3	226.107
carnitine	C7H15NO3	161.105
3-dehydroxycarnitine	C7H15NO2	145.11
acetylcarnitine (CAR 2:0)	C9H17NO4	203.116
propionylcarnitine (CAR 3:0)	C10H19NO4	217.131
butyrylcarnitine (CAR 4:0)	C11H21NO4	231.147
isovalerylcarnitine (CAR 5:0)	C12H23NO4	245.163
hexanoylcarnitine (CAR 6:0)	C13H25NO4	259.179
glutarylcarnitine (CAR 5:1;O2)	C12H22NO6	276.144
octanoylcarnitine (CAR 8:0)	C15H29NO4	287.21
decanoylcarnitine (CAR 10:0)	C17H33NO4	315.241
dodecanoylcarnitine (CAR 12:0)	C19H37NO4	343.272
tetradecanoylcarnitine (CAR 14:0)	C21H41NO4	371.304
palmitoylcarnitine (CAR 16:0)	C23H46NO4	399.335
stearoylcarnitine (CAR 18:0)	C25H49NO4	427.366
2-hydroxy-5-octenoylcarnitine	C15H27NO5	301.189
hydroxydodecenoylcarnitine (CAR 12:1;O)	C19H35NO5	357.252
O-(11-carboxyundecanoyl)carnitine (CAR 12:1;O2)	C19H35NO6	373.246
O-(13-carboxytridecanoyl)carnitine (CAR 14:1;O2)	C21H39NO6	401.278
isobutyrylcarnitine (CAR 4:0)	C11H21NO4	231.147
hydroxybutyrylcarnitine	C11H21NO5	247.142
Hydroxyisobutyrylcarnitine (CAR 4:0;O)	C11H21NO5	247.142
butenylcarnitine (CAR 4:1)	C11H19NO4	229.131
butenoylcarnitine (CAR 4:1)	C11H19NO4	229.131
methacrylylcarnitine (CAR 4:1)	C11H19NO4	229.131
succinylcarnitine (CAR 4:1;O2)	C11H19NO6	261.121
methylmalonylcarnitine (CAR 4:1;O2)	C11H19NO6	261.121
hydroxyisovalerylcarnitine (CAR 5:0;O)	C12H23NO5	261.158
tiglylcarnitine (CAR 5:1)	C12H21NO4	243.147
glutaconylcarnitine (CAR 5:2;O2)	C12H19NO6	273.121
hydroxyglutarylcarnitine		293.151
trimethylamine N-oxide	C3H9NO	75.068
3-hydroxybutyrylcarnitine (ACar 4:0;O)	C11H21NO5	247.142
CAR 7:1	C14H25NO4	271.178
octenoylcarnitine (CAR 8:1)	C15H27NO4	285.194
decatrienoylcarnitine (CAR 10:3)	C17H27NO4	309.194
decenoylcarnitine (CAR 10:1)	C17H31NO4	313.225
CAR 12:2	C19H33NO4	339.241
dodecenoylcarnitine (CAR 12:1)	C19H35NO4	341.257
CAR 14:1;O	C21H39NO5	385.283
O-arachidonoylcarnitine (CAR 20:4)	C27H45NO4	447.335
